# Supplementary material for: Bisulfite Amplicon Sequencing Can Detect Glia and Neuron Cell-Free DNA in Blood Plasma
Source: Front Mol Neurosci. 2021 Jul 2;14:672614. doi: 10.3389/fnmol.2021.672614 (PMC8283182; doi:10.3389/fnmol.2021.672614)
Supplement: Supplementary file 2 [file Table_1.XLSX]

## Sheet: SuppTable.1
Supplementary Table 1. Subject information for samples analysed by Illumina HM450 DNA methylation microarray.
Sample ID	PMI	Age	SEX	pH	Dx
1	19	70	M	6.2	CTR
2	7	70	M	6.2	SCZ
3	24	70	M	6.2	MDD
4	22	53	F	6.4	CTR
5	20	51	F	6.7	SCZ
6	9	54	F	6.4	MDD
7	11	30	M	6.6	MDD
8	19	28	M	6.7	CTR
9	6	30	M	6.1	SCZ
10	7	51	F	6.7	CTR
11	12	48	F	7	SCZ
12	12	51	F	6	MDD
13	19	56	F	6.1	CTR
14	10	65	F	6.2	SCZ
15	24	61	F	6.3	MDD
16	7	69	F	6.3	MDD
17	18	72	F	6.2	CTR
18	12	70	F	6.1	SCZ
19	11	25	M	6.6	MDD
20	21	22	M	6.7	CTR
21	21	24	M	6.7	SCZ
22	10	31	M	6	SCZ
23	10	31	M	6.2	CTR
25	15	33	M	6.5	SCZ
26	13	33	M	6.4	CTR
27	8	38	M	6.1	MDD
28	15	42	M	6.6	MDD
29	15	43	M	6.5	CTR
30	8	45	M	6.4	SCZ
31	14	46	M	6.4	SCZ
32	5	46	M	6.7	CTR
33	11	47	M	6.7	MDD
34	16	52	M	6.7	MDD
35	8	53	M	6.3	SCZ
36	18	53	M	6.6	CTR
37	29	53	M	6.4	SCZ
38	6	55	M	6.4	CTR
39	22	54	M	6.7	MDD
40	25	56	M	6	SCZ
42	17	53	M	6.5	MDD
43	7	61	M	6.5	SCZ
44	5	60	M	6.2	MDD
45	23	59	M	6.3	CTR
47	24	61	M	6.6	CTR
48	16	62	M	6.7	MDD
49	6	59	F	6.1	MDD
50	35	57	F	6.3	CTR
51	9	60	F	6.4	SCZ
53	22	50	F	6.1	CTR
54	9	57	F	6.4	MDD
55	17	54	F	6.8	CTR
56	24	60	F	6.3	SCZ
57	17	58	F	6.2	MDD
58	18	49	M	6.3	CTR
59	6	48	M	6.5	SCZ
60	17	50	M	6.1	MDD
61	5	51	M	6.3	MDD
62	19	50	M	6.6	CTR
63	42	50	M	6.2	SCZ
64	6	58	M	6	SCZ
65	6	58	M	6.6	CTR
66	19	58	M	6.7	MDD
67	12	42	F	6.2	MDD
68	15	45	F	6.5	CTR
69	15	42	F	6.2	SCZ
70	14	56	M	6.4	CTR
71	24	54	M	No Info	SCZ
72	27	48	M	6.3	MDD

## Sheet: SuppTable.2
Supplementary Table 2. Summary of Infinium HM450 DNA methylation micrparracy data used in differential DNA methylation analysis
Tissue	Tissue region	Numbe of Samples	Sample Source
Brain cell	DLPFC (Glia)	66	in-house
	DLPFC (Neuron)	59	in-house
	VWM (White Matter)	67	in-house
	OFC (Glia)	12	GSE50798
	OFC (Neuron)	12	GSE50798
Blood	Whole Blood	31	GSE41169
	PBMC	16	GSE32148
"Other"	Breast tissues from healthy controls	8	GSE29290
	Cell lines; 3 breast, 3 eye and 1 choroid plexus epithelium.	7	ENCODE
	Cell lines; 3 lung, 1 liver,1 small airway epithelial cells, 3 skin, 1 esophageal epithelial cells, 1 prostate, 1 Gingival	11	ENCODE
	Bone marrows from healthy controls	2	GSE20945

## Sheet: SuppTable.3
Supplementary Table 3. Dnase hypersensitivity datasets (ENCODE) used in the identification of brain-cell specific euchromatin.
Filename	Cell_general	Data_Type	Cell_Type	Experimental_Factors	Treatment	Lab	PI	Assembly	Status	GEO_Accession	DCC_Accession	Date_Unrestricted
wgEncodeAwgDnaseUwCd34mobilizedUniPk.narrowPeak	Blood	DNase-seq	CD34+_Mobilized	none	none	UW	Stamatoyannopoulos	hg19			wgEncodeEH001885	2012-03-25
wgEncodeAwgDnaseUwMonocytescd14ro01746UniPk.narrowPeak	Blood	DNase-seq	Monocytes-CD14+_RO01746	Version=V2	none	UW	Stamatoyannopoulos	hg19	released		wgEncodeEH001196	2011-10-10
wgEncodeAwgDnaseUwTh2UniPk.narrowPeak	Blood	DNase-seq	Th2	none	none	UW	Stamatoyannopoulos	hg19	released		wgEncodeEH000491	2013-04-06
wgEncodeOpenChromDnaseCerebellumocPk.NarrowPeak	Brain	DNase-seq	Cerebellum_OC	none	none	Duke	Crawford	hg19	released	GSM1008583	wgEncodeEH003481	2013-04-09
wgEncodeOpenChromDnaseCerebrumfrontalocPk.NarrowPeak	Brain	DNase-seq	Cerebrum_frontal_OC	none	none	Duke	Crawford	hg19	released	GSM1008578	wgEncodeEH003480	2013-04-07
wgEncodeOpenChromDnaseMonocd14Pk.narrowPeak	Blood	DNase-seq	Monocytes-CD14+	none	none	Duke	Crawford	hg19	released		wgEncodeEH003466
wgEncodeOpenChromDnaseNaivebcellPk.narrowPeak	Blood	DNase-seq	Naive_B_cell	none	none	Duke	Crawford	hg19	released		wgEncodeEH003478	2013-04-02
wgEncodeUwDnaseCd34mobilizedPkRep1.narrowPeak	Blood	DNase-seq	CD34+_Mobilized	none	none	UW	Stamatoyannopoulos	hg19	released		wgEncodeEH001885	2012-03-25
wgEncodeUwDnaseCd4naivewb11970640PkRep1.narrowPeak	Blood	DNase-seq	CD4+_Naive_Wb11970640	none	none	UW	Stamatoyannopoulos	hg19	released		wgEncodeEH003027	2013-04-09
wgEncodeUwDnaseMonocd14ro1746PkRep2.narrowPeak	Blood	DNase-seq	Monocytes-CD14+_RO01746	none	none	UW	Stamatoyannopoulos	hg19	released	GSM736513	wgEncodeEH001196	2011-10-10
wgEncodeUwDnaseTh17PkRep1.narrowPeak	Blood	DNase-seq	Th17	none	none	UW	Stamatoyannopoulos	hg19	released		wgEncodeEH003020	2013-04-06
wgEncodeUwDnaseTh1PkRep1.narrowPeak	Blood	DNase-seq	Th1	none	none	UW	Stamatoyannopoulos	hg19	released	GSM736592	wgEncodeEH000483	2009-08-20
wgEncodeUwDnaseTh1wb33676984PkRep1.narrowPeak	Blood	DNase-seq	Th1_Wb33676984	none	none	UW	Stamatoyannopoulos	hg19	released		wgEncodeEH003021	2013-04-06
wgEncodeUwDnaseTh1wb54553204PkRep1.narrowPeak	Blood	DNase-seq	Th1_Wb54553204	none	none	UW	Stamatoyannopoulos	hg19	released		wgEncodeEH003022	2013-04-06
wgEncodeUwDnaseTh1wb54553204PkRep2.narrowPeak	Blood	DNase-seq	Th1_Wb54553204	none	none	UW	Stamatoyannopoulos	hg19	released		wgEncodeEH003022	2013-04-06
wgEncodeUwDnaseTh2wb33676984PkRep1.narrowPeak	Blood	DNase-seq	Th2_Wb33676984	none	none	UW	Stamatoyannopoulos	hg19	released		wgEncodeEH003023	2013-04-06
wgEncodeUwDnaseTh2wb54553204PkRep1.narrowPeak	Blood	DNase-seq	Th2_Wb54553204	none	none	UW	Stamatoyannopoulos	hg19	released		wgEncodeEH003024	2013-04-06
wgEncodeUwDnaseTregwb78495824PkRep1.narrowPeak	Blood	DNase-seq	Treg_Wb78495824	none	none	UW	Stamatoyannopoulos	hg19	released		wgEncodeEH003025	2013-04-06
wgEncodeUwDnaseTregwb83319432PkRep1.narrowPeak	Blood	DNase-seq	Treg_Wb83319432	none	none	UW	Stamatoyannopoulos	hg19	released		wgEncodeEH003026	2013-04-06
GSM1008572_hg19_wgEncodeOpenChromDnaseAdultcd4th0Pk.narrowPeak	Blood	DNase-seq	Adult_CD4_Th0	none	none	Duke	Crawford	hg19	released	GSM1008572	wgEncodeEH002562	2012-11-03
GSM1008604_hg19_wgEncodeOpenChromDnaseAdultcd4th1Pk.narrowPeak	Blood	DNase-seq	Adult_CD4_Th1	none	none	Duke	Crawford	hg19	released	GSM1008604	wgEncodeEH002563	2012-11-03
GSM1008566_hg19_wgEncodeOpenChromDnaseFrontalcortexocPk.narrowPeak	Brain	DNase-seq	Frontal_cortex_OC	none	none	Duke	Crawford	hg19	released	GSM1008566	wgEncodeEH003471	2013-03-27
wgEncodeAwgDnaseUwCd20UniPk.narrowPeak	Blood	DNase-seq	CD20+_RO01778	none	none	UW	Stamatoyannopoulos	hg19	released		wgEncodeEH001884	2012-03-25
GSM1008588_hg19_wgEncodeOpenChromDnaseCd20ro01794Pk.narrowPeak	Blood	DNase-seq	CD20+_RO01794	none	none	Duke	Crawford	hg19	released	GSM1008588	wgEncodeEH003465	2013-01-25
GSM1024782_hg19_wgEncodeUwDnaseCd4naivewb78495824PkRep1.narrowPeak	Blood	DNase-seq	CD4+_Naive_Wb78495824	none	none	UW	Stamatoyannopoulos	hg19	released		wgEncodeEH003028	2013-04-09
GSM1008582_hg19_wgEncodeOpenChromDnaseMonocd14Pk.narrowPeak	Blood	DNase-seq	Monocytes-CD14+	none	none	Duke	Crawford	hg19	released		wgEncodeEH003466	2013-01-25

## Sheet: SuppTable.4
Supplementary Table 4.Bisulfite sequencing assay details. Coordinates are hg19
FASTA_name	Used in Chatterton et al. 2020 ?	Tissue	Gene	cytosine_context	platform_identified	chr	start	end
chr1_241913294_241913458	Y	NeuN+	Chr1q43	CpH	WGBS	chr1	242076596	242076760
chr10_28871996_28872138	Y	NeuN+,NeuN-	C10ORF126	CpH	WGBS	chr10	29160925	29161067
chr10_73932433_73932650	Y	NeuN-	Chr10q22.2	CpG	Infinium	chr10	75692191	75692408
chr10_75968737_75968986	N	NeuN+,NeuN-	C10ORF11	CpH	WGBS	chr10	77728495	77728744
chr11_36354458_36354591	N	NeuN+	PRR5L	CpH	WGBS	chr11	36376008	36376141
chr12_47207632_47207829	Y	NeuN+	PCED1B	CpH	WGBS	chr12	47601415	47601612
chr12_54996280_54996513	Y	NeuN+	Chr12q13.2	CpH	WGBS	chr12	55390064	55390297
chr12_89756818_89756917	N	NeuN-	Chr12q21.33	CpG	Infinium	chr12	90150595	90150694
chr15_69759135_69759314	Y	NeuN+	Chr15q23	CpG	Infinium	chr15	70051474	70051653
chr15_75133117_75133200	N	NeuN+,NeuN-	Chr15q24.2	CpH	WGBS	chr15	75425458	75425541
chr15_94073435_94073555	N	NeuN+,NeuN-	LINC01581	CpH	WGBS	chr15	94616664	94616784
chr15_96328261_96328426	N	Hippocampus	NR2F2	CpG	Infinium	chr15	96871490	96871655
chr17_28926062_28926282	N	NeuN+	PHF12	CpG	Infinium	chr17	27253080	27253300
chr17_43211657_43211847	N	NeuN+	TMEM106A	CpG	Infinium	chr17	41363676	41363866
chr17_61139320_61139546	Y	NeuN+	BCAS3	CpG	Infinium	chr17	59216681	59216907
chr19_1455382_1455576	N	NeuN+	APC2	CpG	Infinium	chr19	1455381	1455575
chr2_210619147_210619399	N	NeuN+,NeuN-	CPS1	CpH	WGBS	chr2	211483871	211484123
chr2_210619149_210619378	N	NeuN+	CPS1	CpH	WGBS	chr2	211483873	211484102
chr2_230416158_230416265	Y	NeuN+	SP100	CpG	Infinium	chr2	231280873	231280980
chr21_35049052_35049274	Y	NeuN+	RUNX1	CpG	Infinium	chr21	36421349	36421571
chr21_42199496_42199584	N	NeuN-	ABCG1	CpG	Infinium	chr21	43619606	43619694
chr3_189092603_189092760	Y	NeuN+	Chr3q28	CpH	WGBS	chr3	188810392	188810549
chr3_96152710_96152877	N	NeuN+	Chr3q11.2	CpH	WGBS	chr3	95871554	95871721
chr4_121706742_121706917	N	NeuN-	Chr4q27	CpG	Infinium	chr4	122627897	122628072
chr5_117190431_117190566	Y	NeuN+	Chr5q23.1	CpH	WGBS	chr5	116526127	116526262
chr6_22025988_22026170	Y	NeuN+	CASC15	CpH	WGBS	chr6	22026217	22026399
chr6_25963186_25963277	Y	NeuN+	TRIM38	CpG	Infinium	chr6	25963414	25963505
chr6_63261659_63261799	Y	NeuN+	Chr6q12	CpH	WGBS	chr6	63971564	63971704
chr7_155372269_155372383	N	Cerebellum	chr7q36.3	CpG	Infinium	chr7	155164964	155165078
chr7_3106531_3106658	Y	NeuN+	Chr7p22.2	CpH	WGBS	chr7	3146165	3146292
chr8_25845815_25845982	Y	NeuN+	EBF2	CpH	WGBS	chr8	25703331	25703498
chr8_29499416_29499584	Y	NeuN+	Chr8p12	CpH	WGBS	chr8	29356933	29357101
chr9_131050873_131051048	Y	NeuN+	LAMC3	CpH	WGBS	chr9	133926260	133926435
Lambda_1	Y	Lambda	Lambda	Lambda	Lambda	NA	NA	NA
Lambda_3	Y	Lambda	Lambda	Lambda	Lambda	NA	NA	NA

## Sheet: SuppTable.5
Supplementary Table 5. Subject information of explosive entry personnel (Breachers).
PatientID	Sex	Age
3A02	M	39
3A03	M	27
3A04	M	26
3A05	M	30
3C01	M	32
3D04	M	27
3D05	M	27
3E02	M	34
3E04	M	31
3F02	M	26
3F04	M	29
3X01	M	28
